# Supplementary material for: Generalization of Dexterous Manipulation Is Sensitive to the Frame of Reference in Which It Is Learned
Source: PLoS One. 2015 Sep 16;10(9):e0138258. doi: 10.1371/journal.pone.0138258 (PMC4573321; doi:10.1371/journal.pone.0138258)
Supplement: S1 File — (XLSX) [file pone.0138258.s001.xlsx]

## Sheet: 360o
Condition 1: 360 object rotation
Left CoM							Right CoM							Abbreviations:
Roll	First-pre	Last-pre	First-post	Last-post	Block		Roll	First-pre	Last-pre	First-post	Last-post	Block		CoM: Center of Mass
Subject1	6.2561	0.82397	-3.479	0.88501	1		Subject1		-2.99	-4.272	-2.014	2		Mcom: Compensatory moment
Subject2		2.1637	2.7313	0.75073	2		Subject2	-6.577	-3.766	-7.172	-4.501	1		COP: Center of pressure (COP difference is the vertical distance between the thumb center of pressure and the index finger center of pressure)
Subject3	6.1035	2.9327	-3.586	0.01831	1		Subject3		-2.237	0.85754	-1.959	2		Ftan: Load force (Ftan differnece is the difference between load force in the thumb and index finger)
Subject4		2.4292	4.7058	0.97046	2		Subject4	-5.209	-2.734	-3.922	-2.921	1
Subject5		0.38452	0.05188	1.1383	2		Subject5	-5.792	1.3763	-2.524	3.0579	1
Subject6	6.2653	-2.008	1.1993	0.39978	1		Subject6		-7.401	-3.638	-2.67	2
Subject7		3.4912	2.5208	2.3376	1		Subject7	-7.275	-4.645	-4.822	-2.072	2
Subject8		0.72327	1.825	1.3489	2		Subject8	-7.697	-3.619	0.08545	-3.094	1
Subject9		-4.602	5.2155	1.6815	2		Subject9	-9.106	-1.355	-1.517	-4.401	1
Subject10	7.9742	2.6855	4.3976	5.0781	1		Subject10		-6.284	-5.176	-7.013	2
Mcom		Last-pre	First-post	Last-post	Block		Mcom		Last-pre	First-post	Last-post	Block
Subject1	21.881	119.17	141.72	142.55	1		Subject1		-136	-102.1	-180.2	2
Subject2		107.15	124.51	146.36	2		Subject2	-51.33	-116	-52.86	-109.2	1
Subject3	-24.54	96.771	235.78	170.01	1		Subject3		-144.4	-156.7	-111.3	2
Subject4		76.25	45.625	129.5	2		Subject4	-51.87	-144.6	-100.5	-132	1
Subject5		217	241.5	171.87	2		Subject5	21	-169.1	-87	-244.2	1
Subject6	23.25	197.5	178.87	172.5	1		Subject6		-74.12	-124.4	-146.6	2
Subject7		85.25	136.5	133	2		Subject7	-34.37	-78.62	-89.88	-152	1
Subject8		144.62	143.12	154.12	2		Subject8	-16.87	-102.7	-160.6	-116.9	1
Subject9		144.62	75	103.75	2		Subject9	-11.87	-175.7	-126.6	-73.37	1
Subject10	-32.12	153.12	80.375	119.12	1		Subject10		-93.37	-60.75	-34.62	2
COP difference		Last-pre	First-post	Last-post	Block		COP difference		Last-pre	First-post	Last-post	Block
Subject1	8.0994	0.02441	-2.02	0.19531	1		Subject1		-20.86	-16.4	-17.28	2
Subject2		5.7007	1.7395	9.491	2		Subject2	-7.483	-5.737	-2.399	-3.741	1
Subject3	3.0762	4.0588	4.5959	4.126	1		Subject3		1.4221	1.062	-1.349	2
Subject4		1.0803	0.56763	1.8982	2		Subject4	-6.262	-8.765	-3.888	-10.01	1
Subject5		12.219	9.1614	6.2988	2		Subject5	0.20142	-6.03	-5.835	-11.44	1
Subject6	10.87	10.37	10.84	9.8877	1		Subject6		-0.8423	0.65308	-0.9827	2
Subject7		2.1667	6.1829	5.6641	2		Subject7	1.3	-6.235	-0.6505	-3.9	1
Subject8		4.1199	6.0303	7.9102	2		Subject8	-1.257	-4.596	-3.925	-9.821	1
Subject9		8.2947	3.4668	5.8533	2		Subject9	2.7283	-7.8	-6.14	-5.597	1
Subject10	-5.188	6.7749	1.4648	7.4341	1		Subject10		1.2634	-3.07	-3.516	2
Ftan difference		Last-pre	First-post	Last-post	Block		Ftan difference		Last-pre	First-post	Last-post	Block
Subject1	-0.531	2.97237	4.04662	3.49734	1		Subject1		2.5634	2.4658	1.3183	2
Subject2		1.5686	2.7649	1.239	2		Subject2	-0.2441	-1.5625	-0.6347	-1.648	1
Subject3	-1.2085	1.4283	3.97335	2.3925	1		Subject3		-4.13818	-4.41286	-2.3071	2
Subject4		1.5686	1.0193	2.6245	2		Subject4	0.3234	-1.0314	-1.6052	-0.8545	1
Subject5		2.06906	3.02737	2.50246	2		Subject5	0.4761	-2.2095	-0.1831	-0.6653	1
Subject6	-2.70389	1.7211	-0.0916	1.4344	1		Subject6		-1.593	-3.3691	-3.2532	2
Subject7		1.4526	2.002	1.9409	2		Subject7	-1.2757	-0.5133	-2.0671	-2.83508	1
Subject8		2.1667	1.6602	2.1241	2		Subject8	-0.1648	-1.5686	-2.8809	-0.5981	1
Subject9		0.5799	0.4333	0.6347	2		Subject9	-0.9399	-2.3316	-1.5015	-0.4883	1
Subject10	0.177	2.063	1.5808	0.4272	1		Subject10		-2.7771	-0.5127	0.0794	2

## Sheet: 360s
Condition 2: 360 subject rotation
Left CoM							Right CoM							Abbreviations:
Roll	First-pre	Last-pre	First-post	Last-post	Block		Roll	First-pre	Last-pre	First-post	Last-post	Block		CoM: Center of Mass
Subject1	7.7057	1.6541	1.889	0.1465	1		Subject1		-4.749	-6.271	-1.291	2		Mcom: Compensatory moment
Subject2		3.009	3.2043	-2.39	2		Subject2	-8.682	-2.219	-1.907	-1.706	1		COP: Center of pressure (COP difference is the vertical distance between the thumb center of pressure and the index finger center of pressure)
Subject3		2.9419	4.9194	1.4374	2		Subject3	-2.097	-4.608	-6.934	-6.256	1		Ftan: Load force (Ftan differnece is the difference between load force in the thumb and index finger)
Subject4		0.42419	4.0161	3.0121	2		Subject4	-20.32	-3.433	1.0406	-1.828	1
Subject5	8.0688	3.0579	1.7517	0.81787	1		Subject5		-5.228	-4.016	-1.538	2
Subject6		1.9531	4.6173	1.532	2		Subject6	-10.66	3.6652	-2.078	-0.65	1
Subject7		1.4038	2.2583	0.96436	2		Subject7	-5.936	-3.47	-4.608	-3.644	1
Subject8	5.545	2.4628	-1.74	-1.025	1		Subject8		1.3947	-4.172	-1.825	2
Subject9	12.717	1.4221	4.5929	2.2766	1		Subject9		-0.647	-1.538	-4.034	2
Subject10	4.4189	3.2745	5.5908	1.9043	1		Subject10		-1.584	-1.328	-1.703	2
Mcom		Last-pre	First-post	Last-post	Block		Mcom		Last-pre	First-post	Last-post	Block
Subject1	36.255	125.52	135.07	163.76	1		Subject1		-66.1	-76.02	-133.1	2
Subject2		134.74	75.775	100.34	2		Subject2	-1.801	-122.9	-158.4	-171.7	1
Subject3		85.175	95.49	173.34	2		Subject3	-24.29	-104.6	-69.82	-89.2	1
Subject4		170.23	143.65	103.33	2		Subject4	149.99	-91	-142.8	-130.3	1
Subject5	-39.86	47.668	98.206	117.1	1		Subject5		-106.8	-106.2	-174.8	2
Subject6		169.75	75	120.12	2		Subject6	-34.5	-201.1	-146.9	-212.2	1
Subject7		91.375	107.12	132.37	2		Subject7	20.125	-68.87	-77.5	-67.37	1
Subject8	7.625	104.12	186.25	123	1		Subject8		-207	19.875	-94.75	2
Subject9	159.5	135.62	84	132.5	1		Subject9		-172.7	-163.7	-107.5	2
Subject10	25.75	111.87	105.87	103.12	1		Subject10		-160.4	-149.6	-165.2	2
COP difference		Last-pre	First-post	Last-post	Block		COP difference		Last-pre	First-post	Last-post	Block
Subject1	2.3865	10.077	4.2969	4.3335	1		Subject1		0.47607	-5.432	-3.571	2
Subject2		-6.445	-3.137	13.098	2		Subject2	-3.229	-9.625	-6.421	-6.134	1
Subject3		7.8613	7.0862	6.2439	2		Subject3	2.5208	-5.194	3.8452	-2.734	1
Subject4		8.4045	7.8186	9.259	2		Subject4	9.7717	-0.0977	-3.137	-2.075	1
Subject5	-3.583	7.0923	7.0251	8.7402	1		Subject5		-2.777	-5.103	-10.29	2
Subject6		-2.551	1.5442	4.2114	2		Subject6	-0.3357	-2.637	-8.502	-26.65	1
Subject7		4.4495	10.449	6.8604	2		Subject7	0.12207	-1.117	-2.325	-1.337	1
Subject8	2.0569	5.2246	8.5388	3.6011	1		Subject8		-13.12	-11.6	-5.371	2
Subject9	-5.261	0.13428	5.7678	5.3955	1		Subject9		-3.638	1.8799	-2.716	2
Subject10	3.6316	12.158	10.413	8.8806	1		Subject10		0.75684	5.249	-2.936	2
Ftan difference		Last-pre	First-post	Last-post	Block		Ftan difference		Last-pre	First-post	Last-post	Block
Subject1	0.4699	0.9887	1.8799	2.4719	1		Subject1		-1.8616	0.177	-1.532	2
Subject2		5.6091	2.89306	-1.7456	2		Subject2	0.653	-0.5188	-2.4902	-2.5879	1
Subject3		0.2991	0.5493	2.0447	2		Subject3	-1.9043	-1.3367	-2.539	-1.6907	1
Subject4		-0.0855	0.2502	-0.3784	2		Subject4	0.1892	-2.2339	-2.0691	-2.6246	1
Subject5	-0.63477	-0.4028	0.3601	0.6165	1		Subject5		-1.9043	-0.7568	-1.2024	2
Subject6		5.29788	1.3001	1.4526	2		Subject6	-0.7751	-4.22363	-1.4038	0.4638	1
Subject7		0.8972	0.2259	0.6226	2		Subject7	0.4822	-1.3916	-1.2207	-1.3916	1
Subject8	-0.3418	0.9765	2.1362	2.0935	1		Subject8		-1.4588	4.1137	-0.9766	2
Subject9	5.3892	3.33866	0.3295	1.4038	1		Subject9		-2.6978	-5.01098	-1.7517	2
Subject10	-0.1709	-0.4944	-0.0427	0.2808	1		Subject10		-4.29684	-6.073	-3.1189	2

## Sheet: 360o+s
Condition 3: 360 object & subject rotation
Left CoM							Right CoM							Abbreviations:
Roll	First-pre	Last-pre	First-post	Last-post	Block		Roll	First-pre	Last-pre	First-post	Last-post	Block		CoM: Center of Mass
Subject1		-3.27	1.2421	1.0406	2		Subject1	-13.4	5.3802	2.9755	0.74158	1		Mcom: Compensatory moment
Subject2		4.1077	3.4454	1.3794	2		Subject2	-21.81	-3.458	-6.555	-5.838	1		COP: Center of pressure (COP difference is the vertical distance between the thumb center of pressure and the index finger center of pressure)
Subject3	6.5369	1.4771	0.22583	0.99487	1		Subject3		-1.285	-4.41	-1.425	2		Ftan: Load force (Ftan differnece is the difference between load force in the thumb and index finger)
Subject4		2.2644	0.54932	1.4984	2		Subject4	-8.865	-1.862	-5.289	-0.705	1
Subject5	12.143	2.1454	4.7974	0.57373	1		Subject5		-1.495	-1.877	-4.556	2
Subject6	16.641	5.6061	4.5654	4.3121	1		Subject6		-3.839	-3.577	-3.415	2
Subject7	6.4148	1.4648	-3.738	-0.4974	1		Subject7		2.8351	-3.03	-0.1007	2
Subject8	15.027	1.9135	2.0538	2.2308	1		Subject8		-1.468	-3.265	-0.1587	2
Subject9		0.7843	4.3915	0.56458	2		Subject9	-11.04	-2.258	-3.259	-3.058	1
Subject10		4.3549	3.833	-1.694	2		Subject10	-8.118	-4.66	-7.849	-3.128	1
Mcom		Last-pre	First-post	Last-post	Block		Mcom		Last-pre	First-post	Last-post	Block
Subject1		178.16	106.99	157.87	2		Subject1	17.578	-285	-218.7	-178.8	1
Subject2		77.271	158.66	153.29	2		Subject2	146	-85.05	-6.897	-33.75	1
Subject3	6.75	123.5	135.5	149.75	1		Subject3		-154.2	-73.75	-115.7	2
Subject4		114.56	143.13	161.59	2		Subject4	5.9509	-155.6	-78.19	-193	1
Subject5	-38.37	176.87	87.375	149.5	1		Subject5		-150.7	-148.2	-131.7	2
Subject6	-33.62	74.5	75.5	108.25	1		Subject6		-91.62	-97.37	-79.87	2
Subject7	-5.25	114.12	186.87	195.12	1		Subject7		-253.2	-128.7	-167	2
Subject8	-24.12	136.25	125.37	144.25	1		Subject8		-152.9	-90.87	-193.2	2
Subject9		162.25	38.75	152	2		Subject9	75.75	-126.7	-128.9	-137.6	1
Subject10		72.78	74.604	170.55	2		Subject10	-34.05	-122.2	-82.59	-129.2	1
COP difference		Last-pre	First-post	Last-post	Block		COP difference		Last-pre	First-post	Last-post	Block
Subject1		15.747	23.547	19.946	2		Subject1	-2.625	-27.71	-29.08	-22.22	1
Subject2		1.2817	3.6316	7.782	2		Subject2	5.542	2.7893	-1.184	1.77	1
Subject3	-1.477	5.3528	8.0811	5.7922	1		Subject3		-3.876	-2.85	-4.187	2
Subject4		7.4402	5.957	7.7515	2		Subject4	-6.891	-11.91	-4.602	-6.744	1
Subject5	-5.426	6.8176	-3.687	4.1199	1		Subject5		-7.751	-15.01	-12.45	2
Subject6	2.4292	-0.2136	2.9114	4.5044	1		Subject6		0.7019	0.06714	0.64697	2
Subject7	-4.755	5.5664	12.14	17.92	1		Subject7		-31.59	-28.42	-39.72	2
Subject8	1.2878	6.2134	5.0232	3.5095	1		Subject8		-13.2	-5.237	-2.777	2
Subject9		3.3569	0.67139	4.8523	2		Subject9	1.001	-9.595	-6.628	-10.31	1
Subject10		-0.6752	8.6656	3.0077	2		Subject10	3.8913	5.0453	-2.443	-9.126	1
Ftan difference		Last-pre	First-post	Last-post	Block		Ftan difference		Last-pre	First-post	Last-post	Block
Subject1		1.4526	-0.3357	-0.177	2		Subject1	1.239	0.3418	3.38137	0.1587	1
Subject2		1.6906	2.5391	1.3061	2		Subject2	1.7701	-3.2166	0.3418	-1.471	1
Subject3	0.531	1.6236	1.294	1.8677	1		Subject3		-2.5452	-1.0865	-1.7456	2
Subject4		0.2868	1.2268	1.5076	2		Subject4	1.4832	-0.4761	-0.7629	-2.8198	1
Subject5	0.415	2.2156	3.27151	2.75267	1		Subject5		-1.3855	0.0732	-0.7447	2
Subject6	-1.4343	1.947	0.6409	1.0498	1		Subject6		-2.5146	-2.4536	-2.19729	2
Subject7	0.5738	1.4954	0.9765	0.7446	1		Subject7		0.4882	6.3171	2.2583	2
Subject8	-0.885	2.063	1.7456	2.87476	1		Subject8		-0.7446	-1.0925	-3.90013	2
Subject9		2.9297	0.7996	2.2766	2		Subject9	1.6174	0.0183	-1.1047	-0.3662	1
Subject10		2.0202	-0.3143	3.36612	2		Subject10	-3.79518	-4.9295	-1.3168	0.2258	1

## Sheet: 180o+s
Condition 4: 180 object & subject rotation
Left CoM							Right CoM							Abbreviations:
Roll	First-pre	Last-pre	First-post	Last-post	Block		Roll	First-pre	Last-pre	First-post	Last-post	Block		CoM: Center of Mass
Subject1	6.955	4.1718	0.39062	1.5259	1		Subject1		-3.903	5.8563	-2.689	2		Mcom: Compensatory moment
Subject2	5.0629	2.8259	1.5228	-0.5554	1		Subject2		-3.479	-3.711	-2.777	2		COP: Center of pressure (COP difference is the vertical distance between the thumb center of pressure and the index finger center of pressure)
Subject3	6.5918	3.7079	5.8197	2.6215	1		Subject3		-3.824	-2.515	-2.75	2		Ftan: Load force (Ftan differnece is the difference between load force in the thumb and index finger)
Subject4	16.989	4.8065	4.5563	3.5645	1		Subject4		-7.446	0.0824	-5.444	2
Subject5	4.425	0.30823	1.5869	1.8372	1		Subject5		-0.647	-0.4028	-1.617	2
Subject6		6.8024	7.9681	6.7383	2		Subject6	-4.468	-2.371	-4.395	-1.385	1
Subject7		2.5635	1.6724	2.9938	2		Subject7	-8.505	-2.591	-2.756	-3.836	1
Subject8	10.773	1.8494	4.9225	6.488	1		Subject8		-5.673	-9.329	-5.054	2
Subject9		2.4994	4.5197	1.9775	2		Subject9	-9.634	-4.388	-3.406	-2.283	1
Subject10		1.5381	3.9062	2.1637	2		Subject10	-11.39	-6.055	-4.373	-2.6	1
Mcom		Last-pre	First-post	Last-post	Block		Mcom		Last-pre	First-post	Last-post	Block
Subject1	-17.76	103.67	139.86	160.89	1		Subject1		-58.14	-225.6	-124.7	1
Subject2	39.5	135.62	140.75	184.37	1		Subject2		-137.5	-107.4	-122.4	1
Subject3	9.625	132.62	101.25	155.12	1		Subject3		-71.75	-113.4	-124.1	1
Subject4	-95.5	-24.25	110.25	135	1		Subject4		-53.62	-146.7	-60.37	2
Subject5	-39.75	110.25	85.75	82.625	1		Subject5		-122.9	-121.1	-69.37	1
Subject6		48.625	4.125	13.5	2		Subject6	-39.87	-133.4	-129.4	-139.6	2
Subject7		120.87	92.375	137.62	2		Subject7	-26.75	-102.7	-104.1	-91.75	2
Subject8	13.25	71.125	88.875	79.75	1		Subject8		-82	-50.37	-83.62	1
Subject9		128.5	39.875	119.62	2		Subject9	42.5	-125.5	-90.87	-126.1	2
Subject10		164.5	129.25	136.87	2		Subject10	-22.25	-37.62	-99.75	-130.6	2
COP difference		Last-pre	First-post	Last-post	Block		COP difference		Last-pre	First-post	Last-post	Block
Subject1	3.7415	5.6824	-1.953	6.366	1		Subject1		-2.863	-2.795	-3.113	1
Subject2	2.5696	4.2358	9.2896	8.7036	1		Subject2		3.3142	0.31738	1.1902	1
Subject3	-0.6592	5.4687	4.0894	4.2908	1		Subject3		-0.4028	2.5452	-1.624	1
Subject4	1.9836	7.8125	1.1658	10.962	1		Subject4		0.97046	-3.32	3.5645	2	d
Subject5	2.7771	4.5593	0.91553	10.858	1		Subject5		-2.979	0.75073	4.2297	1
Subject6		2.6917	4.9072	-1.056	2		Subject6	4.2603	-6.555	-2.423	-8.459	2
Subject7		7.5317	8.197	11.993	2		Subject7	4.6753	-1.685	-6.018	4.0833	2
Subject8	4.0833	7.3364	3.0701	7.0923	1		Subject8		7.9041	4.187	4.303	1
Subject9		0.76294	3.0762	1.3245	2		Subject9	6.5857	-0.1709	-4.004	-0.2197	2
Subject10		10.028	10.443	6.8726	2		Subject10	5.4993	-0.7446	-4.071	3.9246	2
Ftan difference		Last-pre	First-post	Last-post	Block		Ftan difference		Last-pre	First-post	Last-post	Block
Subject1	-1.7517	0.9765	4.24193	1.9898	1		Subject1		-0.2442	-4.11992	-1.8006	1
Subject2	0.1832	1.9531	1.0193	1.6114	1		Subject2		-4.91948	-2.78929	-3.55839	1
Subject3	0.4822	0.4943	0.2808	1.6296	1		Subject3		-1.6418	-3.80251	-2.4842	1
Subject4	-3.61943	-1.19018	2.2339	-0.8973	1		Subject4		-1.8615	-2.2156	-2.9785	2
Subject5	-1.98367	1.3245	1.88595	-0.0793	1		Subject5		-2.23389	-3.2166	-3.27151	1
Subject6		0.3723	-0.89109	0.62867	2		Subject6	-2.53907	-0.647	-2.3498	-0.5066	2
Subject7		0.2014	-0.8789	-2.0324	2		Subject7	-1.6052	-1.9593	-0.415	-3.92453	2
Subject8	-1.001	0.1648	1.4404	0.2014	1		Subject8		-4.60209	-2.3987	-3.52174	1
Subject9		2.9358	0.0427	2.5391	2		Subject9	-1.2207	-3.0762	-1.0681	-3.07	2
Subject10		0.6104	-0.0061	1.6357	2		Subject10	-1.6479	-0.7568	-0.708	-4.7668	2

## Sheet: 180o
Condition 5: 180 object rotation
Left CoM							Right CoM							Abbreviations:
Roll	First-pre	Last-pre	First-post	Last-post	Block		Roll	First-pre	Last-pre	First-post	Last-post	Block		CoM: Center of Mass
Subject1	6.7566	2.0203	-17.871	-1.2329	1		Subject1		-2.121	8.646	1.141	2		Mcom: Compensatory moment
Subject2		2.0782	-8.5937	0.4303	2		Subject2	-6.482	-1.355	13.28	0.2502	1		COP: Center of pressure (COP difference is the vertical distance between the thumb center of pressure and the index finger center of pressure)
Subject3		0.93384	-11.426	-2.359	2		Subject3	-10.16	-3.268	11.19	3.622	1		Ftan: Load force (Ftan differnece is the difference between load force in the thumb and index finger)
Subject4	9.1217	5.9387	-5.0354	-1.9287	1		Subject4		-3.207	2.594	2.222	2
Subject5	13.034	3.1281	-9.8053	-2.0172	1		Subject5		-2.808	4.276	2.502	2
Subject6		2.1942	-4.6875	-0.98572	2		Subject6	-15.35	-2.942	12.17	-4.0039	1
Subject7	11.823	3.9703	-19.061	0.1312	1		Subject7		-2.298	15.87	5.774	2
Subject8		-2.493	-8.2825	-0.35095	2		Subject8	-9.454	-4.678	18.23	4.562	1
Subject9		4.6692	-12.769	-2.0966	2		Subject9		-2.374	9.808	2.606	1
Subject10	8.4808	0.6134	-13.364	-6.5491	1		Subject10		-5.334	8.917	3.464	2
Mcom		Last-pre	First-post	Last-post	Block		Mcom		Last-pre	First-post	Last-post	Block
Subject1	-0.6714	115.69	85.33	-165.37	1		Subject1		-112.2	-92.896	128.7	1
Subject2		120.21	52.95	-226.35	2		Subject2	-16.72	-172.7	-99.609	191.5	2
Subject3		152.74	80.32	-40.741	2		Subject3	9.2468	-119.8	-84.656	73.7	2
Subject4	-1.862	91.156	-18.86	-123.44	1		Subject4		-101.2	-44.159	154.9	1
Subject5	-69.12	114.5	77.62	-164.5	1		Subject5		-111.7	-40.5	70.12	1
Subject6		139.87	-57.75	-182	2		Subject6	44	-134	-45.625	232.7	2
Subject7	0.75	97.25	66	-193.25	1		Subject7		-159.2	-73.125	24.87	1
Subject8		157.37	9.875	-211.25	2		Subject8	-29	-100.6	-131.75	79.25	2
Subject9		58.953	88.29	-141.4	2		Subject9		-114.7	-67.931	156.9	1
Subject10	-7.375	157.87	80.87	-36.5	1		Subject10		-38.87	-14.75	128.1	2
COP difference		Last-pre	First-post	Last-post	Block		COP difference		Last-pre	First-post	Last-post	Block
Subject1	8.0872	9.2285	10.52	-6.3049	1		Subject1	-0.6836	-2.887	-6.311	2.142	1
Subject2		-0.6653	-3.9856	-25.177	2		Subject2		-5.164	2.228	9.009	2
Subject3		4.8767	5.585	-8.0566	2		Subject3		-0.9827	0.1648	2.234	2
Subject4	0.98877	5.1575	-0.31738	-1.7517	1		Subject4	-2.942	-0.0732	3.21	0.293	1
Subject5	-6.488	-0.0977	-0.65308	-5.0964	1		Subject5	0.99487	1.1719	-3.0334	-1.6174	1
Subject6		8.0383	2.161	-5.5481	2		Subject6		-0.6226	-0.12817	11.83	2
Subject7	0.26245	3.9124	3.998	-5.2734	1		Subject7	1.7212	-5.475	-1.2939	2.991	1
Subject8		6.5186	1.392	-0.43945	2		Subject8		-5.237	-1.2085	4.004	2
Subject9		5	3.446	2.319	2		Subject9		-1.587	-2.7509	4.392	1
Subject10	2.2522	5.9143	5.762	0.1099	1		Subject10		-11.25	-0.40894	7.77	2
Ftan difference		Last-pre	First-post	Last-post	Block		Ftan difference		Last-pre	First-post	Last-post	Block
Subject1	-1.001	1.3123	0.7507	-2.8321	1		Subject1	-1.8188	-2.2766	-1.50145	2.7649	1
Subject2		3.32031	2.44139	2.4475	2		Subject2		-2.5208	-3.0579	0.1587	2
Subject3		2.2522	0.8789	1.3123	2		Subject3		-2.7588	-2.16063	1.2513	2
Subject4	-0.3052	0.7568	-0.3663	-2.4414	1		Subject4	-0.653	-2.4963	-2.7893	3.74757	1
Subject5	-0.5737	2.88694	2.11792	-2.2155	1		Subject5	0.0244	-3.2776	0.0183	2.417	1
Subject6		1.178	-1.9715	-2.5513	2		Subject6		-3.1617	-1.1108	1.8371	2
Subject7	-0.0244	1.5991	1.0437	-3.3814	1		Subject7	-0.4212	-2.5757	-1.593	0.0122	1
Subject8		1.6236	-0.4517	-5.05979	2		Subject8		-0.3601	-2.80151	0.2991	2
Subject9		-1.3641	0.1709	-5.13557	2		Subject9		-1.7853	0.7684	0.8742	1
Subject10	-0.7568	2.1972	0.3723	-0.946	1		Subject10		2.66114	-0.2625	0.7019	2

## Sheet: 180s
Condition 5: 180 subject rotation
Left CoM							Right CoM							Abbreviations:
Roll	First-pre	Last-pre	First-post	Last-post	Block		Roll	First-pre	Last-pre	First-post	Last-post	Block		CoM: Center of Mass
Subject1		3.6591	-5.954	-1.7426	2		Subject1	-10.05	-4.242	21.24	2.325	1		Mcom: Compensatory moment
Subject2	7.1533	1.6388	-16.824	-5.2612	1		Subject2		-5.484	14.69	0.7965	2		COP: Center of pressure (COP difference is the vertical distance between the thumb center of pressure and the index finger center of pressure)
Subject3	4.8706	2.6825	-11.691	-3.9978	1		Subject3		-4.193	9.647	1.218	2		Ftan: Load force (Ftan differnece is the difference between load force in the thumb and index finger)
Subject4		2.182	-5.6946	-1.3885	2		Subject4	-8.521	-0.2411	10.53	3.613	1
Subject5	9.1003	0.7782	-4.8523	2.313	1		Subject5		-2.563	3.796	-3.0853	2
Subject6		1.4984	-4.0039	-2.7252	2		Subject6	-4.428	-2.863	8.463	1.169	1
Subject7		2.9236	-8.0566	-2.6917	2		Subject7	6.1798	3.6591	-5.954	-1.7426	1
Subject8		1.3733	-11.472	-5.1666	2		Subject8	-9.698	-0.6104	14.3	1.535	1
Subject9	11.99	4.483	-15.158	-3.3051	1		Subject9		-1.508	12.91	1.624	2
Subject10	9.5642	1.6968	-21.5	-2.3529	1		Subject10		-3.906	6.232	1.721	2
Mcom		Last-pre	First-post	Last-post	Block		Mcom		Last-pre	First-post	Last-post	Block
Subject1		86.273	75.38	-110.93	2		Subject1		-105.2	-142.09	147.1	1
Subject2	-12.62	99.125	84	-58.5	1		Subject2		-78.5	-60.875	175.9	2
Subject3	21.875	108	54	-94.875	1		Subject3		-81.62	-60	174.5	2
Subject4		79.375	-84.125	-140.12	2		Subject4	-51.12	-186.9	-35.125	139.9	1
Subject5	18.125	126.62	-19.5	-213.62	1		Subject5		-93.37	98.62	209.4	2
Subject6		153.5	103.2	4.5	2		Subject6	76.75	-136.5	-46.125	160.4	1
Subject7		100.5	45.62	-124.12	2		Subject7	41.626	86.273	75.38	-110.93	1
Subject8		179.87	82.25	-124.62	2		Subject8	42.375	-161.4	-136.37	176.6	1
Subject9	8.875	115.62	115.5	-97.75	1		Subject9		-117.7	-33.625	169.5	2
Subject10	3.3917	140.33	129.5	-142.66	1		Subject10		-111.9	60.11	148.2	2
COP difference		Last-pre	First-post	Last-post	Block		COP difference		Last-pre	First-post	Last-post	Block
Subject1		7.5745	9.735	-9.0759	2		Subject1	9.7351	1.6724	0.0977	13.62	1
Subject2	-2.472	5.6885	6.14	-1.6479	1		Subject2		-0.3357	-2.0569	4.608	2
Subject3	1.1047	1.8311	3.668	-4.2908	1		Subject3		-1.392	-2.0508	3.082	2
Subject4		4.2175	-15.039	1.746	2		Subject4	-0.824	-6.122	2.258	-1.0376	1
Subject5	1.7456	6.4331	3.864	-16.864	1		Subject5		-0.769	5.103	5.707	2
Subject6		5.1636	1.758	-0.43335	2		Subject6	2.2034	0.7019	3.564	3.821	1
Subject7		2.6978	0.1648	3.632	2		Subject7	11.084	7.5745	9.735	-9.0759	1
Subject8		6.9641	5.072	-7.959	2		Subject8	-3.882	-1.794	-5.2673	-1.2268	1
Subject9	0.87891	5.3162	11.1	-3.8147	1		Subject9		-2.71	-6.842	3.833	2
Subject10	0.93879	5.1391	12.08	-0.36965	1		Subject10		2.4515	6.132	7.067	2
Ftan difference		Last-pre	First-post	Last-post	Block		Ftan difference		Last-pre	First-post	Last-post	Block
Subject1		0.1159	-0.3541	-0.6897	2		Subject1	-3.58888	-2.9175	-3.5706	0.3662	1
Subject2	-0.1037	0.8118	0.5371	-0.8117	1		Subject2		-1.8555	-0.8911	2.9053	2
Subject3	0.1526	2.1057	0.47	-0.7507	1		Subject3		-1.5564	-0.7385	3.0457	2
Subject4		0.6653	3.79027	-4.34574	2		Subject4	-1.0437	-2.6062	-1.4282	3.94901	1
Subject5	0.5555	1.6052	-1.6052	0.708	1		Subject5		-2.0264	0.7446	3.4179	2
Subject6		2.1607	2.01412	0.2441	2		Subject6	-0.45777	-3.69877	-2.43535	2.6123	1
Subject7		1.1841	1.0621	-5.09647	2		Subject7	-1.0804	0.1159	-0.3541	-0.6897	1
Subject8		1.8311	0.0488	-0.4211	2		Subject8	2.48417	-3.4546	-1.94698	5.00493	1
Subject9	-1.3489	1.5564	0.6592	-1.2207	1		Subject9		-2.0569	0.7873	3.247	2
Subject10	0.5718	2.6001	1.3194	-3.482	1		Subject10		-3.30237	0.3249	2.1851	2

## Sheet: 180h
Condition 7: 180 hand rotation
Left CoM							Right CoM							Abbreviations:
Roll	First-pre	Last-pre	First-post	Last-post	Block		Roll	First-pre	Last-pre	First-post	Last-post	Block		CoM: Center of Mass
Subject1		5.1605	-13.718	-4.4098	2		Subject1	-8.524	-3.79	0.4974	5.127	1		Mcom: Compensatory moment
Subject2	8.429	4.1168	-13.791	-11.578	1		Subject2		-3.397	9.476	3.149	2		COP: Center of pressure (COP difference is the vertical distance between the thumb center of pressure and the index finger center of pressure)
Subject3		-0.2441	-14.603	-1.0315	2		Subject3	-7.858	-1.947	7.098	0.6866	1		Ftan: Load force (Ftan differnece is the difference between load force in the thumb and index finger)
Subject4	4.3365	-2.655	-12.646	-12.518	1		Subject4		-2.274	5.402	3.009	2
Subject5		0.3418	-6.3354	-1.0773	2		Subject5	-4.337	1.6174	3.201	-0.7019	1
Subject6	11.349	6.0608	-27.042	-4.9835	1		Subject6		-7.614	15.55	2.457	2
Subject7	8.3984	3.8452	-8.6243	-5.5725	1		Subject7		-3.757	5.939	4.822	2
Subject8		3.0151	-15.808	-3.0212	2		Subject8	-8.093	-2.319	14.44	0.6165	1
Subject9	4.7974	0.53711	-8.7036	-5.899	1		Subject9		-1.428	2.597	2.505	2
Subject10		3.6377	-18.665	-3.1525	2		Subject10	-12.53	-4.303	3.311	4.663	1
Mcom		Last-pre	First-post	Last-post	Block		Mcom		Last-pre	First-post	Last-post	Block
Subject1		112.12	39.5	-68.875	2		Subject1	-21.37	-100.4	227.5	133.1	1
Subject2	-33.62	52.125	-26.125	-23.375	1		Subject2		-60	21.87	164.4	2
Subject3		123	92.25	-150.25	2		Subject3	7.25	-135.7	23.25	71.75	1
Subject4	16.25	104.62	71.75	19	1		Subject4		-103.9	73.62	77.37	2
Subject5		154.5	89.37	-94.375	2		Subject5	-56.25	-219	119.6	207.9	1
Subject6	13.375	72	78.5	-114.5	1		Subject6		-40.87	-102.5	99.37	2
Subject7	-9.5	101.87	124.9	-36.375	1		Subject7		-82.37	80.5	86	2
Subject8		83	20	-118.12	2		Subject8	-27.5	-181.2	49.87	274.5	1
Subject9	9.125	145.62	68.87	35.87	1		Subject9		-165.2	165.7	126.7	2
Subject10		46	83.37	-116.37	2		Subject10	2	-81.87	179.9	146.5	1
COP difference		Last-pre	First-post	Last-post	Block		COP difference		Last-pre	First-post	Last-post	Block
Subject1		8.0627	9.058	-2.5513	2		Subject1	4.248	1.8494	13.01	9.326	1
Subject2	3.3508	6.0486	9.302	6.86	1		Subject2		-1.367	4.669	9.692	2
Subject3		18.115	40.17	-19.202	2		Subject3	0.33569	-28.34	12.98	21.19	1
Subject4	11.475	3.8269	8.746	4.26	1		Subject4		-3.497	7.581	0.8484	2
Subject5		8.6731	14.18	2.838	2		Subject5	-1.788	-1.868	8.295	6.281	1
Subject6	5.8533	-2.014	8.862	-4.1626	1		Subject6		-3.815	-8.6426	12.01	2
Subject7	-1.501	1.0437	6.396	2.631	1		Subject7		-9.375	6.94	8.569	2
Subject8		3.1006	11.77	4.504	2		Subject8	2.4048	-9.338	7.642	17.3	1
Subject9	1.9531	10.645	10.24	7.544	1		Subject9		-6.982	6.366	10.49	2
Subject10		9.436	17.3	2.344	2		Subject10	-2.46	-1.801	21.9	10.89	1
Ftan difference		Last-pre	First-post	Last-post	Block		Ftan difference		Last-pre	First-post	Last-post	Block
Subject1		0.6958	-0.9216	-1.1597	2		Subject1	-1.8249	-3.14333	-0.6897	1.2085	1
Subject2	-1.2695	0.3662	-2.02639	-1.48927	1		Subject2		-1.2085	-0.5066	1.3062	2
Subject3		-0.5737	-1.72731	-0.2381	2		Subject3	0.1281	0.1342	-2.1301	-1.3794	1
Subject4	-2.10575	1.4221	-0.3418	-0.6408	1		Subject4		-1.3184	-0.6775	1.5991	2
Subject5		-0.2685	-2.9846	-3.77194	2		Subject5	-0.9705	-4.43119	0.4395	2.7893	1
Subject6	-1.1169	2.1545	-0.1465	-1.8677	1		Subject6		-0.4517	-1.1108	-0.8239	2
Subject7	0.1893	2.1484	0.3357	-1.593	1		Subject7		0.8057	-0.8606	-0.3906	2
Subject8		0.6592	-4.15648	-4.48002	2		Subject8	-1.4587	-1.5014	-0.8789	-0.8484	1
Subject9	-0.2502	0.116	-0.7751	-1.6113	1		Subject9		-1.0376	0.9339	-0.116	2
Subject10		-0.46997	-1.31835	-3.88789	2		Subject10	0.6042	-1.3855	-3.4485	-0.415	1

## Sheet: 180h+s
180 hand & subject rotation
Left CoM							Right CoM							Abbreviations:
Roll	First-pre	Last-pre	First-post	Last-post	Block		Roll	First-pre	Last-pre	First-post	Last-post	Block		CoM: Center of Mass
Subject1	-6.1462	-1.5961	-6.076	-4.1321	1		Subject1		2.548	8.456	-1.6663	2		Mcom: Compensatory moment
Subject2		-2.42	-11.499	-2.1637	2		Subject2	8.679	3.278	9.988	-0.29297	1		COP: Center of pressure (COP difference is the vertical distance between the thumb center of pressure and the index finger center of pressure)
Subject3		-4.8065	-11.374	-6.012	2		Subject3	5.182	0.7935	8.81	3.894	1		Ftan: Load force (Ftan differnece is the difference between load force in the thumb and index finger)
Subject4	-7.5928	-4.6997	-8.4015	2.402	1		Subject4		-2.4872	7.336	4.105	2
Subject5		-6.9275	-7.7026	-0.53406	2		Subject5	-3.394	-0.93384	2.808	-0.36621	1
Subject6	-8.3832	-3.1982	-5.6641	-3.1342	1		Subject6		0.2441	7.083	1.312	2
Subject7		-3.598	-14.871	-5.4901	2		Subject7	4.66	-0.31433	10.77	2.283	1
Subject8	-7.8461	-3.1769	-6.0364	-6.0364	1		Subject8		6.5	15.11	6.723	2
Subject9		-2.4689	-11.966	-3.0334	2		Subject9	4.138	6.549	11.96	3.818	1
Subject10	-10.532	-3.9978	-5.2551	-0.66833	1		Subject10		0.8789	6.546	0.5707	2
Mcom		Last-pre	First-post	Last-post	Block		Mcom		Last-pre	First-post	Last-post	Block
Subject1	44.77	-67.133	7.591	-59.784	1		Subject1		52.34	-30.672	202.6	2
Subject2		-35.174	110	-58.681	2		Subject2	61.32	143.5	61.16	214.9	1
Subject3		-43.521	95.69	-45.767	2		Subject3	151.7	185.3	10.37	176.2	1
Subject4	92.47	-65.923	-1.1109	-198.92	1		Subject4		215.6	-28.97	9.903	2
Subject5		28.77	133.8	-164.67	2		Subject5	-33.66	242.4	3.23	207.7	1
Subject6	31.67	-31.906	14.94	-116.17	1		Subject6		165.7	-49.789	171.1	2
Subject7		-37.862	114.3	-63.432	2		Subject7	170.3	101.5	51.77	147.2	1
Subject8	17.72	-58.941	-15.197	-59.773	1		Subject8		96.35	-37.527	29.35	2
Subject9		-88.223	95.17	-116.92	2		Subject9	108.9	35.48	-2.8605	142.4	1
Subject10	62.18	-16.93	-67.205	-165.84	1		Subject10		158.1	-42.009	171.8	2
COP difference		Last-pre	First-post	Last-post	Block		COP difference		Last-pre	First-post	Last-post	Block
Subject1	2.573	3.775	-2.7638	2.7	1		Subject1		5.371	3.372	2.375	2
Subject2		4.226	1.882	3.216	2		Subject2	3.805	11.97	3.668	5.683	1
Subject3		7.426	5.528	-1.7456	2		Subject3	14.97	17.97	1.165	4.077	1
Subject4	3.74	-0.49912	-1.7918	-5.5558	1		Subject4		12.52	2.508	4.123	2
Subject5		7.289	9.296	-12.356	2		Subject5	-5.044	20.9	4.999	9.935	1
Subject6	10.17	-3.9231	3.208	-1.1151	1		Subject6		1.45	3.065	3.621	2
Subject7		7.626	5.266	-3.4396	2		Subject7	9.188	10.81	2.155	6.388	1
Subject8	-3.4563	6.774	1.456	-1.461	1		Subject8		13.78	-1.2018	1.052	2
Subject9		-3.0688	3.239	-12.873	2		Subject9	14.29	5.835	0.735	0.8103	1
Subject10	8.117	4.834	-3.4364	-8.2869	1		Subject10		3.157	-1.0312	8.171	2
Ftan difference		Last-pre	First-post	Last-post	Block		Ftan difference		Last-pre	First-post	Last-post	Block
Subject1	0.4487	-3.50707	1.6846	-2.73433	1		Subject1		0.0092	-1.7578	3.99779	2
Subject2		-2.09278	2.1865	-2.48108	2		Subject2	0.4303	0.235	0.3701	3.305	1
Subject3		-4.08474	-0.4303	0.0092	2		Subject3	-1.2222	-1.3031	-0.1856	1.6678	1
Subject4	1.10472	-1.5259	0.4364	-3.1189	1		Subject4		0.3326	-1.34231	-0.5371	2
Subject5		-1.6485	-0.1648	2.5116	2		Subject5	1.53501	-2.6489	-1.34587	1.474	1
Subject6	-0.90336	0.3968	-0.6622	-2.4506	1		Subject6		3.4119	-2.10568	2.8625	2
Subject7		-3.71093	1.1599	-0.14	2		Subject7	0.728	-0.7385	0.5931	1.1567	1
Subject8	1.1536	-3.46983	-0.7691	-0.9674	1		Subject8		-1.5412	-0.6066	0.45	2
Subject9		-1.2665	1.55331	-0.1892	2		Subject9	0.1984	-0.0855	-0.1862	3.36302	1
Subject10	-0.076	-1.9196	-0.238	-2.3895	1		Subject10		2.8992	-0.8387	1.6205	2

## Sheet: incorrect CM estimators
Incorrect estimators of CoM
Left CoM
Roll	First-post		Abbreviations:
Subject 11 - Condition 1	0.31128		CoM: Center of Mass
Subject 12 - Condition 1	2.3712
Subject 11 - Condition 3	4.1321
Subject 11 - Condition 6	-15.03
Right CoM
Roll	First-post
Subject 13 - Condition 1	-3.064
Subject 11 - Condition 2	-2.701
Subject 11 - Condition 4	-3.476
